# Supplementary material for: Effects of a Prolonged Exclusive Human Milk-Based Diet on Structural and Functional Brain Maturation in Very Preterm Infants: An Ancillary Analysis of the NEOVASC Trial
Source: Nutrients. 2026 Apr 22;18(9):1321. doi: 10.3390/nu18091321 (PMC13164981; doi:10.3390/nu18091321)
Supplement: Supplementary file 1 [file nutrients-18-01321-s001.zip]

Archive with 3 entries (3 files):
- Supplementary Table S1.pdf
- Supplementary Figure 1.pdf
- Supplementary Figure 2.pdf
